# Supplementary material for: A validated prognostic nomogram for patients with H3 K27M-mutant diffuse midline glioma
Source: Sci Rep. 2023 Jun 20;13:9970. doi: 10.1038/s41598-023-37078-0 (PMC10282027; doi:10.1038/s41598-023-37078-0)
Supplement: Supplementary file 1 — Supplementary Table 1. [file 41598_2023_37078_MOESM1_ESM.xlsx]

## Sheet: Extended Table 1
Extended Data Table 1: Patients' information of the training cohort
Case ID	Gender	Age (years)	Pre-op KPS	Locations	Surgery	RT	TMZ	ATRX	p53	Ki67	MGMT promoter status	OS (Months)	Status
1	Female	27	80	Supratentorial	STR	No	No	Lost	Positive	0.7	Unmethylated	2.8	Dead
2	Female	44	70	Supratentorial	Biopsy	Yes	Yes	Intact	Positive	0.3	Methylated	10.9	Survive
3	Female	33	90	Supratentorial	PR	No	No	Lost	Positive	0.6	Unmethylated	6.43	Dead
4	Male	16	90	Supratentorial	PR	Yes	Yes	Intact	Positive	0.15	Methylated	11	Survive
5	Male	11	20	Infratentorial	PR	No	No	Intact	Negative	0.03	Unmethylated	1.73	Dead
6	Female	8	90	Infratentorial	PR	Yes	No	Intact	Positive	0.3	Unmethylated	7.1	Dead
7	Female	27	60	Infratentorial	PR	No	Yes	Intact	Negative	0.3	Unmethylated	5.63	Dead
8	Female	29	70	Supratentorial	PR	No	No	Intact	Positive	0.2	Unmethylated	4.27	Dead
9	Female	10	70	Infratentorial	PR	No	No	Intact	Positive	0.25	Unmethylated	1.07	Dead
10	Female	58	70	Infratentorial	PR	No	No	Intact	Positive	0.2	Unmethylated	1.07	Dead
11	Male	11	80	Supratentorial	STR	No	No	Missing	Positive	0.1	Methylated	0.4	Dead
12	Male	50	90	Supratentorial	Biopsy	No	No	Intact	Positive	0.2	Unmethylated	2.8	Dead
13	Female	32	90	Supratentorial	GTR	Yes	Yes	Intact	Positive	0.15	Unmethylated	7.37	Dead
14	Female	11	70	Infratentorial	PR	No	No	Intact	Positive	0.15	Methylated	3.5	Dead
15	Male	33	80	Supratentorial	STR	Yes	Yes	Lost	Positive	0.15	Unmethylated	6.03	Dead
16	Female	46	60	Supratentorial	Biopsy	Yes	No	Intact	Positive	0.1	Methylated	16.13	Survive
17	Female	8	80	Supratentorial	Biopsy	No	No	Missing	Missing	Missing	Missing	2.7	Dead
18	Female	41	90	Supratentorial	GTR	No	No	Intact	Positive	0.3	Unmethylated	10.9	Dead
19	Female	20	90	Infratentorial	Biopsy	Yes	Yes	Missing	Missing	Missing	Unmethylated	13.87	Dead
20	Female	12	80	Infratentorial	PR	No	Yes	Missing	Negative	0.02	Missing	7.23	Dead
21	Male	26	80	Supratentorial	STR	No	No	Lost	Positive	0.6	Methylated	7.57	Dead
22	Male	39	90	Infratentorial	PR	Yes	Yes	Lost	Positive	0.1	Unmethylated	17.43	Survive
23	Female	32	90	Supratentorial	STR	Yes	Yes	Intact	Positive	0.11	Unmethylated	17.63	Survive
24	Male	8	70	Infratentorial	PR	No	No	Intact	Positive	0.35	Missing	3.03	Dead
25	Female	14	50	Supratentorial	STR	No	No	Intact	Positive	0.3	Unmethylated	2.67	Dead
26	Male	51	90	Supratentorial	GTR	No	Yes	Intact	Positive	0.2	Unmethylated	9.27	Dead
27	Male	29	80	Supratentorial	STR	No	No	Lost	Positive	0.2	Methylated	7.7	Dead
28	Male	27	40	Infratentorial	PR	No	No	Lost	Positive	0.4	Unmethylated	3.73	Dead
29	Female	14	80	Supratentorial	PR	No	No	Intact	Positive	0.15	Missing	3.83	Dead
30	Male	4	40	Infratentorial	PR	Yes	No	Intact	Positive	Missing	Missing	6.9	Dead
31	Male	14	80	Supratentorial	GTR	Yes	Yes	Intact	Positive	0.3	Unmethylated	8.13	Dead
32	Male	49	70	Supratentorial	GTR	No	No	Intact	Positive	0.3	Missing	2.77	Dead
33	Male	6	80	Infratentorial	GTR	No	No	Lost	Positive	0.3	Unmethylated	4.4	Dead
34	Male	18	80	Infratentorial	STR	No	No	Intact	Positive	Missing	Unmethylated	22.67	Survive
35	Female	37	90	Supratentorial	GTR	No	No	Lost	Positive	0.2	Unmethylated	17	Dead
36	Female	5	80	Infratentorial	PR	No	No	Intact	Positive	0.4	Missing	4.3	Dead
37	Female	13	70	Supratentorial	PR	No	No	Intact	Positive	0.3	Unmethylated	2.53	Dead
38	Male	16	20	Infratentorial	GTR	No	No	Intact	Negative	0.3	Unmethylated	0.37	Dead
39	Male	7	80	Infratentorial	STR	No	No	Intact	Positive	0.25	Unmethylated	17.23	Dead
40	Female	16	80	Supratentorial	GTR	No	No	Intact	Positive	0.25	Missing	6.4	Dead
41	Female	9	90	Supratentorial	PR	No	No	Intact	Negative	0.6	Unmethylated	3.8	Dead
42	Female	4	70	Infratentorial	Biopsy	No	No	Intact	Positive	0.15	Missing	2.1	Dead
43	Female	7	80	Infratentorial	PR	No	No	Intact	Positive	0.2	Unmethylated	2.73	Dead
44	Male	8	30	Supratentorial	STR	No	No	Lost	Negative	0.15	Missing	4.13	Dead
45	Female	43	30	Supratentorial	Biopsy	No	No	Lost	Positive	0.25	Unmethylated	2.17	Dead
46	Male	42	80	Infratentorial	PR	No	No	Intact	Positive	0.2	Unmethylated	22.93	Dead
47	Female	30	70	Supratentorial	STR	No	No	Lost	Positive	0.02	Methylated	13.93	Dead
48	Female	9	80	Infratentorial	GTR	No	Yes	Missing	Missing	0.5	Missing	7.97	Dead
49	Female	37	80	Infratentorial	GTR	No	Yes	Missing	Missing	0.15	Missing	9.8	Dead
50	Male	17	80	Supratentorial	STR	No	No	Intact	Positive	0.1	Unmethylated	11.07	Dead
51	Female	33	30	Supratentorial	PR	No	No	Intact	Positive	0.3	Unmethylated	3.13	Dead
52	Male	6	60	Infratentorial	PR	No	No	Intact	Positive	0.15	Unmethylated	4.3	Dead
53	Male	65	70	Infratentorial	GTR	Yes	Yes	Missing	Missing	0.2	Unmethylated	12.53	Dead
54	Female	27	40	Supratentorial	STR	No	No	Intact	Positive	0.07	Missing	2.1	Dead
55	Female	8	60	Infratentorial	PR	No	No	Intact	Positive	0.11	Missing	2.77	Dead
56	Male	42	80	Infratentorial	STR	No	No	Intact	Positive	0.3	Unmethylated	5.17	Dead
57	Male	65	60	Supratentorial	PR	No	No	Intact	Positive	0.5	Unmethylated	1.63	Dead
58	Male	47	60	Infratentorial	PR	No	No	Intact	Negative	0.05	Unmethylated	1.83	Dead
59	Female	6	70	Supratentorial	GTR	No	No	Intact	Positive	0.4	Unmethylated	1.33	Dead
60	Female	28	80	Supratentorial	STR	No	No	Intact	Positive	0.15	Methylated	1.4	Dead
61	Female	4	80	Infratentorial	PR	No	No	Intact	Positive	0.5	Missing	4.9	Dead
62	Female	36	80	Infratentorial	PR	Yes	Yes	Intact	Positive	0.25	Unmethylated	38.63	Survive
63	Male	54	80	Infratentorial	PR	No	Yes	Lost	Positive	0.15	Missing	15.8	Dead
64	Male	42	70	Supratentorial	GTR	No	No	Lost	Positive	0.2	Unmethylated	1.6	Dead
65	Male	52	90	Infratentorial	PR	No	No	Intact	Positive	0.15	Missing	23.23	Dead
66	Male	42	80	Supratentorial	STR	No	No	Intact	Negative	0.15	Unmethylated	3.93	Dead
67	Female	43	90	Infratentorial	PR	Yes	Yes	Intact	Negative	0.05	Missing	41.77	Survive
68	Male	13	60	Infratentorial	GTR	No	No	Intact	Positive	0.6	Methylated	2.07	Dead
69	Female	5	80	Infratentorial	PR	No	No	Intact	Positive	0.2	Unmethylated	5.03	Dead
70	Female	15	70	Supratentorial	GTR	No	No	Intact	Positive	0.3	Methylated	1.3	Dead
71	Male	50	70	Infratentorial	STR	No	No	Intact	Positive	0.1	Methylated	3.47	Dead
72	Male	1	100	Infratentorial	PR	No	No	Intact	Negative	0.1	Missing	41.5	Survive
73	Male	21	80	Supratentorial	PR	No	Yes	Lost	Positive	0.07	Unmethylated	35.27	Dead
74	Female	53	60	Supratentorial	STR	No	No	Intact	Negative	0.15	Missing	3.17	Dead
75	Male	14	60	Infratentorial	PR	Yes	Yes	Intact	Positive	0.45	Methylated	2.5	Dead
76	Female	13	80	Infratentorial	PR	No	No	Lost	Positive	0.1	Unmethylated	2.53	Dead
77	Male	7	80	Infratentorial	PR	No	No	Missing	Missing	0.15	Missing	3.8	Dead
78	Female	13	90	Supratentorial	STR	Yes	Yes	Missing	Missing	0.03	Unmethylated	24.2	Dead
79	Male	9	90	Supratentorial	STR	No	No	Intact	Positive	0.2	Unmethylated	22.6	Dead
80	Male	29	70	Supratentorial	STR	Yes	Yes	Intact	Positive	0.1	Methylated	48.1	Survive
81	Male	32	90	Supratentorial	STR	No	No	Intact	Negative	0.12	Unmethylated	4.77	Dead
82	Male	16	70	Supratentorial	STR	No	No	Lost	Positive	0.3	Unmethylated	2.87	Dead
83	Male	6	90	Infratentorial	PR	No	No	Intact	Positive	0.05	Missing	12.17	Dead
84	Female	9	80	Infratentorial	PR	No	No	Intact	Positive	0.3	Unmethylated	3.1	Dead
85	Male	50	80	Supratentorial	GTR	No	No	Intact	Positive	0.15	Unmethylated	9.53	Dead
86	Female	33	70	Supratentorial	Biopsy	No	No	Intact	Positive	0.4	Unmethylated	3.7	Dead
87	Male	12	80	Supratentorial	PR	Yes	Yes	Intact	Missing	0.15	Missing	12.3	Dead
88	Female	16	70	Infratentorial	PR	No	No	Lost	Missing	0.3	Unmethylated	2.2	Dead
89	Female	44	30	Supratentorial	PR	No	No	Missing	Missing	0.15	Missing	0.23	Dead
90	Female	26	80	Supratentorial	STR	Yes	Yes	Intact	Missing	0.3	Methylated	56.23	Survive
91	Male	61	50	Infratentorial	STR	No	Yes	Lost	Positive	0.4	Methylated	3.2	Dead
92	Female	4	50	Supratentorial	PR	No	No	Intact	Positive	0.4	Missing	1.47	Dead
93	Male	5	90	Infratentorial	PR	No	No	Intact	Positive	0.3	Missing	4.1	Dead
94	Male	36	80	Supratentorial	PR	Yes	Yes	Intact	Missing	0.02	Unmethylated	35.9	Dead
95	Female	49	70	Supratentorial	STR	Yes	Yes	Lost	Positive	0.2	Unmethylated	55.67	Dead
96	Female	7	60	Infratentorial	PR	No	No	Intact	Positive	0.15	Missing	3.2	Dead
97	Female	7	70	Infratentorial	PR	No	No	Intact	Missing	0.3	Unmethylated	2.4	Dead
98	Female	5	80	Infratentorial	PR	No	No	Lost	Missing	0.15	Missing	1.73	Dead
99	Male	28	80	Supratentorial	GTR	No	No	Intact	Negative	0.15	Methylated	3.97	Dead
100	Male	16	50	Supratentorial	PR	No	No	Intact	Missing	0.3	Unmethylated	0.3	Dead
101	Female	4	80	Infratentorial	GTR	Yes	Yes	Intact	Missing	0.07	Methylated	51.37	Dead
102	Male	13	70	Infratentorial	PR	No	No	Intact	Positive	0.25	Unmethylated	1.77	Dead
103	Male	5	70	Infratentorial	PR	No	No	Intact	Positive	0.2	Unmethylated	4.27	Dead
104	Male	13	80	Supratentorial	GTR	No	No	Intact	Positive	0.4	Unmethylated	6.37	Dead
105	Female	9	70	Supratentorial	PR	No	No	Intact	Positive	0.2	Missing	2.47	Dead

## Sheet: Extended Table 2
Extended Data Table 2: Patients' information of the validation cohort
Case ID	Gender	Age (years)	Pre-op KPS	Locations	Surgery	RT	TMZ	ATRX	P53	Ki67	MGMT promoter status	OS (Months)	Status
1	Male	10	30	Supratentorial	PR	Yes	Yes	Intact	Positive	0.15	Unmethylated	41.87	Survive
2	Female	11	80	Infratentorial	GTR	Yes	Yes	Lost	Positive	0.4	Unmethylated	5.83	Dead
3	Male	48	60	Infratentorial	PR	No	No	Lost	Nefative	0.4	Methylated	1.33	Dead
4	Male	25	70	Infratentorial	PR	No	No	Lost	Positive	0.5	Unmethylated	1.53	Dead
5	Female	9	90	Supratentorial	GTR	Yes	Yes	Lost	Nefative	0.05	Unmethylated	22.9	Survive
6	Male	63	70	Supratentorial	STR	No	No	Lost	Nefative	0.6	Unmethylated	16.23	Dead
7	Male	9	90	Infratentorial	PR	Yes	No	Lost	Positive	0.4	Methylated	17.7	Dead
8	Female	3	80	Supratentorial	GTR	Yes	No	Lost	Nefative	0.03	Unmethylated	21.43	Survive
9	Female	41	90	Supratentorial	STR	Yes	Yes	Lost	Positive	0.4	Unmethylated	13.53	Survive
10	Male	50	90	Infratentorial	Biopsy	Yes	Yes	Lost	Nefative	0.05	Missing	19.87	Survive
11	Female	26	90	Supratentorial	PR	No	No	Intact	Positive	0.1	Methylated	15.5	Survive
12	Male	44	80	Supratentorial	GTR	No	No	Intact	Positive	0.3	Unmethylated	0.33	Dead
13	Male	56	60	Supratentorial	STR	No	No	Intact	Positive	0.4	Unmethylated	2.1	Dead
14	Male	5	80	Infratentorial	PR	No	No	Intact	Nefative	0.6	Unmethylated	10.03	Survive
15	Female	53	30	Infratentorial	Biopsy	No	No	Lost	Positive	0.08	Unmethylated	2.8	Dead
16	Male	75	80	Supratentorial	GTR	No	No	Lost	Positive	0.1	Methylated	0.03	Dead
17	Male	71	90	Supratentorial	STR	Yes	Yes	Lost	Nefative	0.02	Unmethylated	8.93	Survive
18	Male	40	60	Supratentorial	STR	Yes	Yes	Intact	Positive	0.1	Unmethylated	8.03	Survive
19	Male	14	70	Infratentorial	STR	Yes	Yes	Lost	Positive	0.3	Methylated	7.73	Survive
20	Male	30	90	Infratentorial	Biopsy	Yes	Yes	Lost	Nefative	0.08	Missing	7.57	Survive
21	Male	17	80	Supratentorial	GTR	Yes	No	Lost	Positive	0.6	Unmethylated	4.8	Dead
22	Female	47	60	Infratentorial	STR	Yes	Yes	Intact	Nefative	0.03	Unmethylated	7.13	Dead
23	Male	59	90	Infratentorial	GTR	No	No	Lost	Positive	0.7	Unmethylated	7.33	Survive
24	Male	11	30	Infratentorial	GTR	No	No	Intact	Positive	0.4	Unmethylated	2.37	Dead
25	Male	33	90	Infratentorial	STR	Yes	No	Lost	Nefative	Missing	Unmethylated	5.33	Survive
26	Male	29	70	Supratentorial	STR	Yes	Yes	Lost	Nefative	0.4	Unmethylated	24.03	Survive
27	Female	43	40	Supratentorial	PR	No	No	Lost	Positive	0.3	Methylated	0.17	Dead
28	Female	19	30	Supratentorial	PR	Yes	Yes	Lost	Positive	0.2	Unmethylated	12.83	Dead
29	Female	27	50	Supratentorial	PR	Yes	Yes	Lost	Positive	0.1	Methylated	11.63	Dead
30	Male	50	90	Supratentorial	PR	Yes	Yes	Lost	Positive	0.1	Unmethylated	12.2	Dead
31	Male	55	80	Supratentorial	STR	Yes	Yes	Lost	Nefative	0.1	Unmethylated	30.33	Survive
32	Female	13	30	Infratentorial	PR	Yes	Yes	Lost	Positive	0.4	Unmethylated	7.53	Dead
33	Male	35	90	Supratentorial	PR	No	Yes	Intact	Positive	0.6	Unmethylated	7.57	Dead
34	Female	59	90	Supratentorial	PR	No	Yes	Lost	Nefative	0.2	Missing	8.2	Dead
35	Female	38	60	Supratentorial	PR	Yes	Yes	Lost	Nefative	0.05	Unmethylated	25.03	Survive
36	Male	40	70	Supratentorial	PR	No	Yes	Lost	Nefative	0.05	Unmethylated	7.5	Dead
37	Female	17	70	Supratentorial	PR	No	No	Lost	Nefative	0.03	Methylated	19.4	Survive
38	Female	63	80	Supratentorial	STR	No	No	Lost	Positive	0.3	Unmethylated	4.87	Dead
39	Male	42	90	Infratentorial	PR	Yes	Yes	Intact	Nefative	0.01	Missing	34.63	Survive
40	Female	14	70	Infratentorial	PR	Yes	Yes	Lost	Nefative	0.01	Unmethylated	27.5	Survive
41	Female	33	90	Infratentorial	STR	Yes	Yes	Lost	Nefative	0.03	Methylated	25.97	Survive
42	Male	45	20	Infratentorial	Biopsy	No	No	Lost	Positive	0.35	Methylated	1.5	Dead
43	Male	50	70	Infratentorial	PR	No	No	Lost	Nefative	0.05	Unmethylated	0.17	Dead

## Sheet: Extended Table 3
Extended Data Table 2. C-index for model with TMZ factor and without TMZ factor at 6, 12, and 18 months
Months	C-index of model with TMZ		C-index of model without TMZ
	Corrected	Uncorrected	Corrected	Uncorrected
6	0.79	0.797	0.776	0.785
12	0.777	0.785	0.766	0.775
18	0.775	0.784	0.764	0.774
