# Supplementary material for: A validated prognostic nomogram for patients with H3 K27M-mutant diffuse midline glioma
Source: Sci Rep. 2023 Jun 20;13:9970. doi: 10.1038/s41598-023-37078-0 (PMC10282027; doi:10.1038/s41598-023-37078-0)
Supplement: Supplementary file 2 — Supplementary Table 2. [file 41598_2023_37078_MOESM2_ESM.xlsx]

## Sheet: Sheet1
Extended Data Table 2: Patients' information of the validation cohort
Case ID	Gender	Age (years)	Pre-op KPS	Locations	Surgery	RT	TMZ	ATRX	P53	Ki67	MGMT promoter status	OS (Months)	Status
1	Male	10	30	Supratentorial	PR	Yes	Yes	Intact	Positive	0.15	Unmethylated	41.87	Survive
2	Female	11	80	Infratentorial	GTR	Yes	Yes	Lost	Positive	0.4	Unmethylated	5.83	Dead
3	Male	48	60	Infratentorial	PR	No	No	Lost	Nefative	0.4	Methylated	1.33	Dead
4	Male	25	70	Infratentorial	PR	No	No	Lost	Positive	0.5	Unmethylated	1.53	Dead
5	Female	9	90	Supratentorial	GTR	Yes	Yes	Lost	Nefative	0.05	Unmethylated	22.9	Survive
6	Male	63	70	Supratentorial	STR	No	No	Lost	Nefative	0.6	Unmethylated	16.23	Dead
7	Male	9	90	Infratentorial	PR	Yes	No	Lost	Positive	0.4	Methylated	17.7	Dead
8	Female	3	80	Supratentorial	GTR	Yes	No	Lost	Nefative	0.03	Unmethylated	21.43	Survive
9	Female	41	90	Supratentorial	STR	Yes	Yes	Lost	Positive	0.4	Unmethylated	13.53	Survive
10	Male	50	90	Infratentorial	Biopsy	Yes	Yes	Lost	Nefative	0.05	Missing	19.87	Survive
11	Female	26	90	Supratentorial	PR	No	No	Intact	Positive	0.1	Methylated	15.5	Survive
12	Male	44	80	Supratentorial	GTR	No	No	Intact	Positive	0.3	Unmethylated	0.33	Dead
13	Male	56	60	Supratentorial	STR	No	No	Intact	Positive	0.4	Unmethylated	2.1	Dead
14	Male	5	80	Infratentorial	PR	No	No	Intact	Nefative	0.6	Unmethylated	10.03	Survive
15	Female	53	30	Infratentorial	Biopsy	No	No	Lost	Positive	0.08	Unmethylated	2.8	Dead
16	Male	75	80	Supratentorial	GTR	No	No	Lost	Positive	0.1	Methylated	0.03	Dead
17	Male	71	90	Supratentorial	STR	Yes	Yes	Lost	Nefative	0.02	Unmethylated	8.93	Survive
18	Male	40	60	Supratentorial	STR	Yes	Yes	Intact	Positive	0.1	Unmethylated	8.03	Survive
19	Male	14	70	Infratentorial	STR	Yes	Yes	Lost	Positive	0.3	Methylated	7.73	Survive
20	Male	30	90	Infratentorial	Biopsy	Yes	Yes	Lost	Nefative	0.08	Missing	7.57	Survive
21	Male	17	80	Supratentorial	GTR	Yes	No	Lost	Positive	0.6	Unmethylated	4.8	Dead
22	Female	47	60	Infratentorial	STR	Yes	Yes	Intact	Nefative	0.03	Unmethylated	7.13	Dead
23	Male	59	90	Infratentorial	GTR	No	No	Lost	Positive	0.7	Unmethylated	7.33	Survive
24	Male	11	30	Infratentorial	GTR	No	No	Intact	Positive	0.4	Unmethylated	2.37	Dead
25	Male	33	90	Infratentorial	STR	Yes	No	Lost	Nefative	Missing	Unmethylated	5.33	Survive
26	Male	29	70	Supratentorial	STR	Yes	Yes	Lost	Nefative	0.4	Unmethylated	24.03	Survive
27	Female	43	40	Supratentorial	PR	No	No	Lost	Positive	0.3	Methylated	0.17	Dead
28	Female	19	30	Supratentorial	PR	Yes	Yes	Lost	Positive	0.2	Unmethylated	12.83	Dead
29	Female	27	50	Supratentorial	PR	Yes	Yes	Lost	Positive	0.1	Methylated	11.63	Dead
30	Male	50	90	Supratentorial	PR	Yes	Yes	Lost	Positive	0.1	Unmethylated	12.2	Dead
31	Male	55	80	Supratentorial	STR	Yes	Yes	Lost	Nefative	0.1	Unmethylated	30.33	Survive
32	Female	13	30	Infratentorial	PR	Yes	Yes	Lost	Positive	0.4	Unmethylated	7.53	Dead
33	Male	35	90	Supratentorial	PR	No	Yes	Intact	Positive	0.6	Unmethylated	7.57	Dead
34	Female	59	90	Supratentorial	PR	No	Yes	Lost	Nefative	0.2	Missing	8.2	Dead
35	Female	38	60	Supratentorial	PR	Yes	Yes	Lost	Nefative	0.05	Unmethylated	25.03	Survive
36	Male	40	70	Supratentorial	PR	No	Yes	Lost	Nefative	0.05	Unmethylated	7.5	Dead
37	Female	17	70	Supratentorial	PR	No	No	Lost	Nefative	0.03	Methylated	19.4	Survive
38	Female	63	80	Supratentorial	STR	No	No	Lost	Positive	0.3	Unmethylated	4.87	Dead
39	Male	42	90	Infratentorial	PR	Yes	Yes	Intact	Nefative	0.01	Missing	34.63	Survive
40	Female	14	70	Infratentorial	PR	Yes	Yes	Lost	Nefative	0.01	Unmethylated	27.5	Survive
41	Female	33	90	Infratentorial	STR	Yes	Yes	Lost	Nefative	0.03	Methylated	25.97	Survive
42	Male	45	20	Infratentorial	Biopsy	No	No	Lost	Positive	0.35	Methylated	1.5	Dead
43	Male	50	70	Infratentorial	PR	No	No	Lost	Nefative	0.05	Unmethylated	0.17	Dead
